# Supplementary material for: Impact of interval walking training managed through smart mobile devices on albuminuria and leptin/adiponectin ratio in patients with type 2 diabetes
Source: Physiol Rep. 2020 Jul 11;8(13):e14506. doi: 10.14814/phy2.14506 (PMC7354089; doi:10.14814/phy2.14506)
Supplement: Supplementary file 1 [file PHY2-8-e14506-s001.xlsx]

## Sheet: Sheet 1
Code	Measurement	Group	Sex	Age, years	Height, m	Weight, kg	BMI, kg/m2	Waist, cm	Hips, cm	Waits/hip ratio	Systolic blood pressure, mmHg	Dyastolic blood pressure, mmHg	Heartrate, beats/min	Duration of diabetes, years	Metformin	Sulfonilurea	Tiazolidindions	DPP4-inhibitors	GLP1R-agonists	SGLT2 inhibitors	Hypotensive medication	ACEI_ARB	Beta-blockers	Statins	Fibrates	Smoking	V02 rel ml/kg/ml	Serum creatinine, mkmol/l	eGFR, ml/min/1.73m2	HbA1c, %	Serum Glucose, mmol/l	Total cholesterol, mmol/l	HDL, mmol/l	ZBLH, mmol/l	Triglycerides, mmol/l	HOMA	Albumine in urine, mg/l	Creatinine in urine, mM	Albumine/creatinine ratio, mg/mmol	Leptin, ng/ml	Adiponectin, µg/ml	leptin/adiponectin ratio, ng/mkg
1	pre	Control	2	36	1.56	89	36.6	113	116	0.97	117	84	66	2	0	0	0	1	0	0	0	0	0	1	0	1	24	62	111.205	6	5.72	5.82	1.4	3.82	1.32	3.92	0.25	3431	0.07	13.5764	8.0284	1.69105
2	pre	Control	1	63	1.7	100	34.6	109	108	1.01	123	85	71	10	1	0	0	0	0	0	1	0	0	1	0	0	32	100	68.7008	6.7	7.44	2.34	0.73	1.01	1.2	5.6	1.29	6981	0.18	7.29405	5.0948	1.43167
3	pre	Control	2	54	1.35	74	40.6	100	101	0.99	135	85	63	2	1	0	0	0	0	0	1	0	1	1	0	1	20	46	154.992	6.2	6.56	6.37	1.9	4.24	1.24	1.66	0.84	3539	0.24	7.24567
4	pre	Control	2	64	1.6	79	30.9	94.5	104	0.91	148	87	60	10	1	0	0	0	0	0	1	1	1	1	0	0	23	58	101.151	7.1	7.13	4.27	1.36	2.52	1.09	1.36	2.46	10231	0.24	13.5336
5	pre	Control	2	57	1.61	75	28.9	88	105	0.84	120	80	80	5	1	0	0	0	0	0	0	0	0	1	0	0	20	71	81.4492	6.3	5.71	5.4	1.54	3.35	0.91	2.46	3.8	2748	1.38	8.09474
6	pre	Control	1	65	1.6	98	38.3	114	122	0.93	140	90	66	1	1	0	0	0	0	0	1	1	0	0	0	0	20	71	107.401	6.2	6.35	5.12	1.19	3.19	2.04	6.6	6.58	10493	0.63	22.5341	4.5081	4.99859
7	pre	Control	2	66	1.68	96	34	123	122	1.01	120	80	68	3	1	0	0	1	0	0	1	0	1	0	0	0	12	56	105.271	6.1	6.56	5.74	1.23	4.11	1.47	4.72	2.48	8052	0.31	25.5089	4.9109	5.19434
8	pre	Interval training	2	61	1.52	64	27.7	99	100	0.99	125	75	78	4	1	1	0	0	0	0	1	1	1	0	0	0	27	49	133.892	6.4	5.44	4.53	1.56	2.33	1.15	3.09	15.28	8484	1.08	5.35533	23.5773	0.227139
9	pre	Interval training	1	44	1.83	115	34.3	114	110	1.04	130	83	75	4	1	0	0	0	1	0	0	0	0	0	1	0	33	64	147.265	8.4	7.64	3.87	0.94	2.35	1.64	3.09	7.14	5692	1.25	4.37539	2.0288	2.15664
10	pre	Control	2	57	1.63	104	39.1	122	125	0.98	150	80	64	7	1	0	0	1	0	0	1	1	0	0	0	0	20	53	122.051	7.3	8.28	5.44	1.2	3.89	2.26	6.92	40.98	11361	3.61	12.6457
11	pre	Interval training	1	57	1.83	142	42.4	145	142	1.02	138	90	75	9	1	1	0	0	1	1	1	1	1	0	0	0	19	85	87.2165	6.8	8.18	5.81	1.46	3.89	1.47	7.34	3.06	8032	0.38	23.2475	2.2263	10.4422
12	pre	Control	2	71	1.66	67	24.3	92	102	0.9	122	77	73	2	0	1	0	0	0	0	1	1	1	1	0	0	18	105	45.9971	5.9	6.18	6.26	1.19	3.87	1.62	3.85	0.02	2664	0.01	7.10724	17.6477	0.402729
13	pre	Control	2	63	1.58	79	31.6	100	111	0.9	111	72	72	1	1	0	0	0	0	0	0	0	0	0	0	0	18	53	117.014	5.3	4.78	9.61	2.07	6.91	0.95	1.27	2.61	7830	0.33	6.42166
14	pre	Interval training	1	67	1.72	95	32.1	106	106	1	185	113	68	14	1	0	0	0	0	0	1	1	0	0	0	0	37	79	89.0817	6.8	8.09	4.8	1.16	2.94	1.87	3.31	1.97	5340	0.37	1.7861	4.8038	0.37181
15	pre	Control	2	64	1.6	81	31.6	94	110	0.85	120	75	75	9	1	0	0	0	0	0	0	0	0	1	0	1	25	43	160.269	5.4	5.37	3.77	1.43	1.87	1.4	2.39	3.97	5435	0.73	7.83764	15.6523	0.500734
16	pre	Control	1	54	1.92	132	35.8	125	127	0.98	130	76	76	5	1	0	0	0	0	0	1	1	1	1	1	0	23	54	180.77	7.6	10.29	5.48	1.43	3.74	1.83	9.19	13.23	16030	0.83	8.08571	4.4356	1.82291
17	pre	Control	2	58	1.65	92	33.8	95	122	0.78	150	90	60	3	1	0	0	1	0	0	1	1	0	0	0	0	27	66	88.3444	6.1	5.62	5.16	0.95	3.58	2.7	2.2	0.38	3955	0.1	13.0719	9.5662	1.36646
18	pre	Interval training	1	61	1.76	110	35.5	120	110	1.09	125	80	76	5	1	1	0	0	0	0	0	0	0	1	1	0	22	90	79.1378	9	15.03	6	0.84	1.32	11.96	15.16	21.08	15157	1.39	10.1627	3.4444	2.9505
19	pre	Interval training	1	69	1.76	68	22	90	88	1.02	140	75	79	15	1	0	0	1	0	0	0	0	0	0	0	0	31	52	172.949	7.2	9.08	5.02	1.65	3.18	1.04	1.25	4.84	8965	0.54	0.66952	4.1403	0.161708
20	pre	Interval training	2	65	1.65	74	27.2	93	110	0.85	130	75	75	20	1	0	1	0	0	0	0	0	0	0	0	0	20	48	134.377	6.6	5.8	5.52	1.75	3.59	0.95	1.13	2.33	4051	0.58	5.49507	9.5053	0.578106
21	pre	Control	1	67	1.77	98	31.3	108	114	0.95	145	80	90	6	1	1	0	0	0	0	1	1	0	0	0	0	27	131	48.1923	6.4	6.64	6.75	1.35	4.89	1.28	4.28	91.57	4893	18.7	14.1604	4.9274	2.8738
22	pre	Interval training	2	63	1.58	83	33.2	105	120	0.88	150	80	60	7	1	0	0	0	0	0	1	1	1	1	0	0	22	54	113.698	6.2	6.57	6.37	1.37	4.23	2.2	5.4	1.58	5355	0.3	25.1496
23	pre	Interval training	1	69	1.78	102	32.2	114	104	1.1	139	75	78	23	1	1	0	1	0	0	1	1	0	0	0	0	21	53	167.693	7.1	9.14	4.74	1.33	3.14	0.62	5.24	173.11	8785	19.7	5.31379	7.1416	0.744062
24	pre	Interval training	2	69	1.69	97	34	107	117	0.91	120	75	74	4	1	0	0	0	0	0	1	1	0	0	0	0	17	64	84.8746	5.8	6.52	5.19	0.95	3.51	2.83	4.96	1.23	4039	0.3	26.7025	11.5513	2.31165
25	pre	Interval training	2	61	1.67	87	31.2	90	111	0.81	155	95	78	6	1	0	0	1	0	0	1	1	0	0	0	0	21	64	89.7809	6.4	8.06	6.4	1.29	4.04	2.24	3.19	3.31	5679	0.58	12.1852	7.7289	1.57658
26	pre	Control	1	61	1.73	74	24.7	88	86	1.02	145	85	74	9	1	1	0	1	0	0	1	1	0	0	0	0	26	79	92.9165	9.6	12.81	5.04	1.39	3.25	1.32	3.07	7.96	11724	0.68	2.21166	12.6439	0.174919
27	pre	Control	2	72	1.64	65	24.2	92	110	0.84	110	70	65	10	1	1	0	0	0	0	0	0	0	0	0	0	23	57	98.2159	6.8	8.48	5.27	1.79	3.03	0.82	3.47	1.89	7282	0.26	5.938	8.4457	0.70308
28	pre	Control	2	47	1.65	100	36.7	120	126	0.95	140	80	74	0	1	0	0	0	0	1	0	0	0	0	0	0	21	46	162.804	6.6	5.99	5.07	1.2	3.62	1.56	2.42	3.09	5913	0.52	16.7641	6.2041	2.7021
29	pre	Control	2	61	1.68	68	24.1	84	101	0.83	160	100	67	7	1	0	0	0	0	0	1	1	0	0	0	0	21	52	122.197	6.6	8.07	5.94	2.16	3.75	0.87	6.78	1.45	3499	0.41	14.2342
30	pre	Control	2	70	1.63	89	33.5	110	116	0.95	135	88	89	15	1	0	0	0	0	0	1	0	0	0	0	0	18	57	99.6055	5.4	6.67	3.05	1.13	1.56	1.13	7.2	5.27	5042	1.05	19.8047	5.8379	3.39243
31	pre	Control	1	73	1.84	102	30.1	112	116	0.97	115	75	68	10	1	0	0	0	0	0	0	0	0	1	0	0	21	100	64.0404	6.9	6.27	4.57	1.31	2.73	2.25	4.24	13.77	12261	1.12	16.5188	6.4293	2.5693
32	pre	Control	2	44	1.63	78	29.4	102	100	1.02	125	80	87	8	1	0	0	0	1	0	1	1	1	0	0	0	24	50	146.259	10.3	16.36	5.19	0.99	2.53	3.8	5.31	15.75	17667	0.89	4.29675	4.111	1.04518
33	pre	Control	1	61	1.86	87	25.1	87	95	0.92	120	80	81	3	1	0	0	0	0	0	0	0	0	0	0	0	29	87	82.4488	6	6.3	4.05	1.01	2.33	1.48	2.04	3.75	9961	0.38	1.64036	8.5666	0.191483
34	pre	Control	2	65	1.55	85	35.4	110	107	1.03	145	75	74	12	1	1	0	0	0	0	1	1	0	1	0	0	16	56	106.013	7.2	6.56	4.37	1.36	2.56	1.56	2.74	0.45	4325	0.1	7.71818	7.297	1.05772
35	pre	Interval training	2	52	1.64	110	40.9	116	123	0.94	135	83	69	6	1	0	0	0	0	0	1	1	0	0	0	0	14	50	138.266	8.4	5.19	5.07	1.04	3.67	1.81	5.05	13.77	8924	1.54	10.7887	4.9276	2.18944
36	pre	Interval training	2	53	1.7	108	37.4	114	118	0.97	120	80	79	0	1	0	0	0	0	0	0	0	0	0	0	0	17	70	85.2193	5.5	5.57	4.45	1.18	2.9	1.62	6.26	89.72	6177	14.5	22.1103	3.208	6.89222
37	pre	Control	2	71	1.66	100	36.3	100	120	0.83	146	91	78	4	1	0	0	0	0	0	1	1	0	0	0	0	16	53	110.619	6.3	6.28	5.19	1.2	3.19	1.61	2.51	1.98	9550	0.21	19.4704
38	pre	Interval training	2	58	1.63	69	26	91	97	0.94	115	75	73	1	1	1	0	0	0	0	0	0	0	0	0	0	21	48	141.149	5.3	4.85	5.07	1.4	3.29	1.07	1.83	3.29	11042	0.3	6.64623	8.1993	0.810585
39	pre	Control	2	64	1.61	74	28.5	98	107	0.92	125	85	90	5	1	0	0	0	0	0	1	1	0	1	0	0	16	58	101.151	6	6.57	4	1.08	2.09	2.55	3.07	0.87	3491	0.25	8.98	7.1144	1.26223
40	pre	Control	2	57	1.67	102	36.6	107	119	0.9	138	83	69	0	0	1	0	0	0	0	1	0	1	0	0			45	156.978	7	6.21	6.2	1.55	3.76	1.42	6.27	3.57	9007	0.4	20.3777
1	post	Control	2	36		95	39	115	118	0.97	121	88	77	2	0	0	0	1	0	0	0	0	0	1	0			55	131.564	6.3	5.34	5.09	1.28	3.12	1.78	2.33	1.49	11831	0.13	14.3637	8.752	1.64119
2	post	Control	1	63		102	35.3	104	107	0.97	130	81	64	10	0	1	0	0	0	0	1	1	1	1	0			121	41.4854	7.9	8.68	2.78	0.8	1.37	1.29	9.84	2.67	15458	0.17	13.3839	2.4833	5.38954
3	post	Control	2	54		85	46.6	113	122	0.93	134	90	67	2	1	0	0	0	0	0	1	1	1	1	0			40	236.425	6.5	6.16	7.1	1.76	4.89	2.1	3.26	3.22	4698	0.69	22.174
4	post	Control	2	64		72	28.1	93	104	0.89	146	79	55	10	1	0	0	0	0	0	1	1	0	1	0			61	130.754	7.1	6.43	4.42	1.44	2.69	0.8	1.29	1.88	8259	0.23	6.51343
5	post	Control	2	57		74	28.5	92	105	0.88	108	72	74	5	1	0	0	0	0	1	0	0	0	1	0			67	110.751	6.2	4.98	4.58	1.49	2.44	1.31	0.51	1.88	5387	0.35	5.93614
6	post	Control	1	65		95	37.1	113	120	0.94	122	87	68	1	1	0	0	0	0	0	1	1	0	0	0			72	85.0442	6.3	5.37	5.4	1.17	3.5	2.34	4.32	3.72	15478	0.24	22.8004	3.6661	6.21926
7	post	Control	2	66		99	35.1	115	124	0.93	118	77	66	3	1	0	0	1	0	0	1	0	1	0	0			55	127.918	6.4	5.3	5.71	1.25	3.82	1.78	4.57	9.13	7429	1.23	30.0463	4.0494	7.41994
8	post	Interval training	2	61		70	30.3	102	98	1.04	150	97	72	4	1	1	0	0	0	0	1	1	1	0	0			44	225.112	6.6	6.96	4.72	1.56	2.52	1.16	6.81	5.27	8773	0.6	7.16062	9.0403	0.792078
9	post	Interval training	1	44		96	28.7	101	102	0.99	122	79	76	4	1	0	0	1	0	0	0	0	0	0	1			74	80.7825	6.7	6.38	5.61	1.39	3.74	2.1	1.25	21.1	11393	1.84	1.80374	4.4095	0.409058
10	post	Control	2	57		102	38.4	119	123	0.97	162	115	77	7	1	0	0	0	0	0	1	1	0	0	0			52	137.165	11.1	12.12	5.39	1.23	3.83	1.98	8.89	1.54	6647	0.23	8.95895
11	post	Interval training	1	57		143	42.7	146	132	1.11	127	86	68	9	1	1	0	0	0	1	1	0	1	0	0			85	47.6688	7.5	6.66	5.79	1.34	3.59	1.63	5.21	0.2	9031	0.02	23.1905	17.3015	1.34037
12	post	Control	2	71		69	25	96	103	0.93	128	79	56	2	0	1	0	0	0	0	1	1	0	1	0			92	72.8514	5.9	6.24	5.07	1.35	2.64	10.24	4.71	0.14	3064	0.05	8.8004	19.057	0.461794
13	post	Control	2	63		79	31.6	91	110	0.83	110	75	77	1	1	0	0	0	0	0	0	0	0	0	0			48	183.537	5.3	5.02	10.11	1.99	7.45	1.67	1.99	0.05	3541	0.01	10.6723
14	post	Interval training	1	67		99	33.5	106	110	0.96	130	84	60	14	1	0	0	0	0	0	1	1	0	0	0			63	102.657	6.9	8.84	6.15	1.34	3.59	2.22	6.76	0.17	4155	0.04	6.48199	7.7291	0.838647
15	post	Control	2	64		81	31.6	96	110	0.87	110	71	56	9	1	0	0	0	0	0	1	0	0	1	0			44	208.373	5.6	4.8	3.88	1.46	1.89	1.09	2.79	0.43	1687	0.25	8.1156	17.2889	0.469411
16	post	Control	1	54		131	35.5	125	114	1.1	149	95	75	5	1	0	0	0	0	0	1	1	1	0	0			54	105.249	8.9	9.39	6.07	1.08	2.81	5.5	7.39	21.76	18685	1.16	8.43404	2.0021	4.2126
17	post	Control	2	58		97	35.6	104	119	0.87	140	90	60	3	1	0	0	1	0	0	1	1	0	1	0			63	104.109	6.1	6.3	6.15	1.13	3.8	3.61	4.79	5.19	13657	0.38	21.0759	10.2271	2.06079
18	post	Interval training	1	61		108	34.9	117	111	1.05	141	78	62	5	1	1	0	0	0	0	0	0	0	1	1			94	53.9717	5.7	8.15	3.2	0.9	1.79	1.34	5	2.28	12696	0.18	8.10921	4.2737	1.89747
19	post	Interval training	1	69		66	21.3	83	89	0.93	146	85	80	15	1	1	0	1	0	0	0	0	0	0	0			52	176.632	7.6	10.71	4.25	1.74	2.19	0.52	1.57	0.36	3353	0.11	0.70285	7.3222	0.0959889
20	post	Interval training	2	65		74	27.2	95	106	0.9	140	74	56	20	1	0	1	0	0	0	0	0	0	0	0			49	183.853	6.7	6.31	5.72	1.53	3.66	1.64	1.88	0.04	3530	0.01	7.88921	9.7155	0.812023
21	post	Control	1	67		103	32.9	115	114	1.01	142	94	80	6	1	1	0	0	0	0	1	1	0	0	0			148	32.2913	6.3	6.64	6.3	1.28	4.1	1.86	6.29	158.44	3930	40.3	19.535	3.316	5.89113
22	post	Interval training	2	63		81	32.4	99	117	0.85	119	78	66	7	1	0	0	0	0	0	1	1	0	1	0			57	136.999	6.5	5.51	5.52	1.31	3.62	1.95	3.62	0.27	4346	0.06	21.5776
23	post	Interval training	1	69		101	31.9	119	110	1.08	138	72	78	23	1	1	0	1	0	0	1	1	0	0	0			52	138.132	7.1	6.47	4.39	1.22	2.95	0.5	3.82	90.13	10664	8.45	11.6637	5.5032	2.11944
24	post	Interval training	2	69		96	33.6	111	121	0.92	116	74	68	4	1	0	0	0	0	0	1	1	0	1	0			62	107.596	6.1	6.01	3.78	0.93	2.27	1.78	3.69	0.47	3242	0.14	21.8353	6.5245	3.34667
25	post	Interval training	2	61		83	29.8	91	109	0.83	162	97	68	6	1	0	0	1	0	0	1	1	0	0	0			52	156.75	6.3	8.02	5.31	1.04	3.11	2.24	3.03	0.95	2861	0.33	12.7217	8.1159	1.5675
26	post	Control	1	61		77	25.7	94	96	0.98	143	89	69	9	1	1	0	1	0	0	1	1	0	0	0			71	98.7184	9.4	14.54	5.16	1.4	3.18	1.03	3.49	4.06	11235	0.36	3.10008	17.1837	0.180408
27	post	Control	2	72		68	25.3	86	101	0.85	108	73	69	10	1	0	0	0	0	0	0	0	0	0	0			58	145.929	8.2	10.47	5.32	2.02	2.43	0.94	4.19	11.21	23251	0.48	7.71409	5.6637	1.36202
28	post	Control	2	47		104	38.2	115	126	0.91	153	101	74	0	1	0	0	0	0	0	0	0	0	0	0			39	215.547	7.6	9.18	5.03	1.21	3.55	1.58	6.57	0.56	6144	0.09	20.8337	4.5324	4.59662
29	post	Control	2	61		68	24.1	85	100	0.85	135	90	77	7	1	0	0	0	0	0	1	1	0	0	0			54	163.838	6.6	8.03	6.61	1.81	4.66	1.05	4.43	0.56	3610	0.16	10.7772
30	post	Control	2	70		89	33.5	112	109	1.03	114	76	79	15	1	0	0	0	0	0	1	1	0	0	0			63	110.128	5.8	5.66	3.02	1.08	1.55	1.3	5.26	10.7	6855	1.47	20.6716	7.7738	2.65913
31	post	Control	1	73		98	28.9	112	116	0.97	123	82	69	10	1	0	0	0	0	0	0	0	0	1	0			103	51.84	7	6.38	3.76	1.25	1.97	1.59	3.77	2.31	13158	0.18	15.1886	5.6566	2.68511
32	post	Control	2	44		78	29.4	102	102	1	124	83	83	8	1	0	0	0	1	0	1	1	0	0	0			59	132.314	9.6	17.46	5.91	0.97	2.39	8.15	4.89	38.88	23153	1.68	6.75389	5.1291	1.31678
33	post	Control	1	61		87	25.1	90	98	0.92	127	82	82	3	1	0	0	0	0	0	0	0	0	0	0			88	67.743	6.1	6.05	4.62	1.16	2.58	1.18	1.64	2.23	6737	0.33	0.89486	7.709	0.11608
34	post	Control	2	65		85	35.4	106	106	1	174	96	67	12	1	1	0	0	0	0	1	1	1	1	0			55	141.138	7.5	4.85	4.47	1.11	2.4	1.84	1.25	0.57	3343	0.17	11.8435	4.4208	2.67905
35	post	Interval training	2	52		110	40.9	120	126	0.95	142	99	76	6	1	0	0	0	0	0	1	1	0	0	0			46	158.159	7.5	10.86	5.58	1	3.38	3.87	20.18	2.4	8227	0.29	10.6519	5.4778	1.94456
36	post	Interval training	2	53		105	36.3	109	119	0.92	130	75	82	0	1	0	0	0	0	0	0	0	0	0	0			55	122.639	5.7	5.72	5.15	1.14	3.08	2.55	7.14	60.3	5325	11.3	11.7318	4.6894	2.50177
37	post	Control	2	71		98	35.6	102	119	0.86	135	70	73	4	1	0	0	0	0	0	1	1	0	0	0			62	106.095	6.5	6	5.3	1.11	3.47	1.86	2.19	1.71	8860	0.19	14.9839
38	post	Interval training	2	58		63	23.7	86	92	0.93	115	85	81	1	1	0	0	1	0	0	0	0	0	0	0			50	192.228	5.6	4.85	5.5	1.43	3.52	1.51	1.44	0.03	3489	0.01	2.68006	11.1866	0.239578
39	post	Control	2	64		72	27.8	101	101	1	129	93	87	5	1	0	0	0	0	0	1	1	0	1	0			60	134.303	5.9	5.99	4.51	1.07	2.39	2.73	3.35	0.87	2882	0.25	6.6207	5.9183	1.11868
40	post	Control	2	57		92	33	101	114	0.89	153	93	63	0	1	0	0	0	0	1	1	0	1	0	0			59	119.921	5.6	5.84	5.91	1.68	3.64	1.44	2.16	3.57	5.96	0.84	12.8006

## Sheet: coding for medications
Medications
	1=takes	0=doesn not take
